# Supplementary material for: Transferability of Single‐ and Cross‐Tissue Transcriptome Imputation Models Across Ancestry Groups
Source: Genet Epidemiol. 2025 Jan 15;49(1):e22611. doi: 10.1002/gepi.22611 (PMC11734644; doi:10.1002/gepi.22611)
Supplement: Supplementary file 2 — Supporting information. [file GEPI-49-0-s001.xlsx]

## Sheet: Supplementary Table 1
Supplementary Table 1. Number of trained gene expression imputation models that were predictive in European ancestry and African American test datasets using single tissue (PrediXcan) and cross-tissue (UTMOST) approaches.
Tissue	Number of samples	Number of predictive models: European ancestry test dataset		Number of predictive models: African American test dataset
		PrediXcan	UTMOST	PrediXcan	UTMOST
Kidney: cortex	73	26	21355	25	17310
Brain: substantia nigra	114	12466	20619	11885	16826
Brain: spinal cord cervical c.1	126	13422	21166	12743	17267
Brain: amygdala	129	12702	20628	11785	16809
Uterus	129	13319	21632	12690	17618
Vagina	141	13466	22214	12719	18088
Minor salivary gland	144	13618	22061	13125	17872
Brain: anterior cingulate cortex BA24	147	13057	20904	12205	17051
Cells: EBV transformed lymphocytes	147	12515	19492	12081	15812
Brain: hippocampus	165	13201	20971	12458	17107
Ovary	167	13714	21771	13150	17747
Brain: hypothalamus	170	13529	21581	12621	17582
Brain: putamen basal ganglia	170	13525	20427	12861	16664
Small intestine: terminal ileum	174	14263	22624	13645	18329
Brain: cerebellar hemisphere	175	15345	21642	14733	17648
Brain: frontal cortex BA9	175	13978	21198	13290	17280
Brain: caudate basal ganglia	194	14360	21231	13641	17294
Brain: nucleus accumbens basal ganglia	202	14274	21386	13529	17461
Brain: cortex	205	14913	21387	14351	17444
Liver	208	12255	19110	11607	15481
Brain: cerebellum	209	16088	21949	15530	17902
Artery: coronary	213	13570	21070	12947	17211
Prostate	221	14676	22968	14059	18692
Spleen	227	15429	21990	14922	17765
Adrenal gland	233	13902	20395	13278	16648
Pituitary	237	15829	23228	14982	18882
Pancreas	305	14002	19403	13567	15794
Colon: sigmoid	318	14913	21022	14380	17143
Testis	322	22301	30451	21660	24745
Stomach	324	14152	20868	13646	16907
Esophagus: gastroesophageal junction	330	14850	20709	14339	16937
Colon: transverse	368	15436	21877	14906	17701
Heart: atrial appendage	372	14608	19866	14178	16247
Heart: left ventricle	386	13323	18222	12893	14912
Artery: aorta	387	15848	20530	15435	16786
Breast mammary tissue	396	16033	22332	15552	18167
Esophagus: muscularis	465	16167	20444	15827	16699
Adipose: visceral omentum	469	16094	21307	15647	17357
Cells: cultured fibroblasts	483	15696	18862	15358	15547
Esophagus: mucosa	497	16354	20600	15983	16726
Lung	515	17235	22573	16863	18367
Skin: not sun exposed suprapubic	517	17156	21826	16801	17783
Nerve: tibial	532	18599	22319	18266	18257
Thyroid	574	18701	22503	18326	18303
Adipose: subcutaneous	581	17124	21243	16817	17372
Artery: tibial	584	16385	19921	16108	16341
Skin: sun exposed lower_leg	605	17790	21740	17455	17756
Whole blood	670	14025	17417	13771	14142
Muscle: skeletal	706	14765	17942	14519	14734

## Sheet: Supplementary Table 2
Supplementary Table 2. Tissue-specific difference in prediction accuracy (Perason correlation, r2) between European ancestry and African American test datasets for single tissue (PrediXcan) and cross-tissue (UTMOST) approaches.
Tissue	Number of samples	PrediXcan		UTMOST
		Median	IQR	Median	IQR
Kidney: cortex	73	-0.000992	0.267384	-0.00954	0.268921
Brain: substantia nigra	114	0.010229	0.200763	0.010065	0.209135
Brain: spinal cord cervical c.1	126	-0.001104	0.182711	-0.005274	0.193062
Brain: amygdala	129	-0.01791	0.170291	-0.020631	0.178543
Uterus	129	0.000108	0.120597	-1.4e-05	0.13002
Vagina	141	-0.006258	0.107111	-0.006501	0.120676
Minor salivary gland	144	0.015014	0.141414	0.015027	0.143392
Brain: anterior cingulate cortex BA24	147	-0.01563	0.181138	-0.02	0.19238
Cells: EBV transformed lymphocytes	147	0.012374	0.115296	0.010882	0.115393
Brain: hippocampus	165	-0.00165	0.150301	-0.002043	0.156219
Ovary	167	0.003329	0.103368	0.002195	0.109438
Brain: hypothalamus	170	-0.013481	0.163298	-0.016684	0.168371
Brain: putamen basal ganglia	170	-0.004451	0.144296	-0.00554	0.140835
Small intestine: terminal ileum	174	0.002063	0.091494	0.001974	0.095516
Brain: cerebellar hemisphere	175	0.009609	0.175687	0.005937	0.165113
Brain: frontal cortex BA9	175	0.000943	0.130516	-0.000552	0.132194
Brain: caudate basal ganglia	194	1.6e-05	0.121644	-0.0019	0.118734
Brain: nucleus accumbens basal ganglia	202	0.000445	0.124647	-0.001149	0.122535
Brain: cortex	205	0.00603	0.125257	0.004444	0.118196
Liver	208	-0.000286	0.105595	-0.002892	0.10389
Brain: cerebellum	209	0.011832	0.159162	0.006155	0.138697
Artery: coronary	213	0.000565	0.088949	-0.000103	0.091827
Prostate	221	0.0074	0.101945	0.006734	0.102694
Spleen	227	0.008009	0.101991	0.006695	0.093569
Adrenal gland	233	0.001638	0.097347	0.001317	0.097285
Pituitary	237	-0.003757	0.121606	-0.00705	0.115797
Pancreas	305	0.00762	0.091635	0.005162	0.080821
Colon: sigmoid	318	0.005669	0.096944	0.004212	0.08721
Testis	322	0.009978	0.109246	0.004444	0.084631
Stomach	324	0.005052	0.074871	0.004108	0.068781
Esophagus: gastroesophageal junction	330	0.005461	0.095496	0.00362	0.086519
Colon: transverse	368	0.004728	0.071795	0.003043	0.064745
Heart: atrial appendage	372	0.008118	0.087914	0.005835	0.076669
Heart: left ventricle	386	0.004839	0.072931	0.002814	0.067146
Artery: aorta	387	0.007889	0.095359	0.006154	0.086534
Breast mammary tissue	396	0.00555	0.074962	0.004402	0.069747
Esophagus: muscularis	465	0.010023	0.087157	0.006361	0.073323
Adipose: visceral omentum	469	0.006731	0.07833	0.004607	0.067476
Cells: cultured fibroblasts	483	0.014827	0.101342	0.007556	0.075105
Esophagus: mucosa	497	0.009851	0.087164	0.00667	0.069782
Lung	515	0.007373	0.073503	0.005592	0.064801
Skin: not sun exposed suprapubic	517	0.013169	0.089528	0.008098	0.070437
Nerve: tibial	532	0.015953	0.099415	0.009639	0.076911
Thyroid	574	0.012897	0.094536	0.007558	0.073723
Adipose: subcutaneous	581	0.010593	0.080996	0.00767	0.068239
Artery: tibial	584	0.01257	0.080601	0.00872	0.067413
Skin: sun exposed lower_leg	605	0.011579	0.081914	0.006646	0.064679
Whole blood	670	0.009024	0.073075	0.004707	0.053345
Muscle: skeletal	706	0.007956	0.066045	0.004676	0.05004
Mean		0.0047252		0.00211931

## Sheet: Supplementary Table 3
Supplementary Table 3. Number of predictive gene models with greater prediction accuracy in European ancestry test dataset than African American test dataset for single tissue (PrediXcan) and cross-tissue (UTMOST) approaches.
Tissue	Number of samples	PrediXcan			UTMOST
		Number of predictive models in both test datasets	Number of models with greatest prediction accuracy in European ancestry test dataset	Percentage of models with greatest prediction accuracy in European ancestry test dataset	Number of predictive models in both test datasets	Number of models with greatest prediction accuracy in European ancestry test dataset	Percentage of models with greatest prediction accuracy in European ancestry test dataset
Kidney: cortex	73	25	12	48	17310	8009	46.2681
Brain: substantia nigra	114	11885	6572	55.2966	16826	9226	54.8318
Brain: spinal cord cervical c.1	126	12743	6257	49.1015	17267	8084	46.8176
Brain: amygdala	129	11785	4756	40.3564	16809	6749	40.1511
Uterus	129	12690	6365	50.1576	17618	8807	49.9886
Vagina	141	12719	5590	43.95	18088	7972	44.0734
Minor salivary gland	144	13125	7798	59.4133	17872	10636	59.5121
Brain: anterior cingulate cortex BA24	147	12205	5145	42.1549	17051	6985	40.9653
Cells: EBV transformed lymphocytes	147	12081	7205	59.6391	15812	9311	58.8857
Brain: hippocampus	165	12458	6034	48.4347	17107	8313	48.5941
Ovary	167	13150	7011	53.3156	17747	9328	52.561
Brain: hypothalamus	170	12621	5283	41.8588	17582	7287	41.4458
Brain: putamen basal ganglia	170	12861	5970	46.4194	16664	7610	45.6673
Small intestine: terminal ileum	174	13645	7193	52.7153	18329	9655	52.6761
Brain: cerebellar hemisphere	175	14733	8173	55.4741	17648	9482	53.7285
Brain: frontal cortex BA9	175	13290	6779	51.0083	17280	8532	49.375
Brain: caudate basal ganglia	194	13641	6826	50.0403	17294	8305	48.0224
Brain: nucleus accumbens basal ganglia	202	13529	6843	50.5802	17461	8507	48.72
Brain: cortex	205	14351	7925	55.2226	17444	9456	54.2078
Liver	208	11607	5748	49.5218	15481	7242	46.7799
Brain: cerebellum	209	15530	8890	57.244	17902	9800	54.7425
Artery: coronary	213	12947	6595	50.9384	17211	8566	49.7705
Prostate	221	14059	8060	57.3298	18692	10576	56.5804
Spleen	227	14922	8689	58.2295	17765	10157	57.1742
Adrenal gland	233	13278	6939	52.2594	16648	8611	51.7239
Pituitary	237	14982	6918	46.1754	18882	8326	44.0949
Pancreas	305	13567	7962	58.6865	15794	8929	56.5341
Colon: sigmoid	318	14380	8152	56.6898	17143	9522	55.5445
Testis	322	21660	12730	58.7719	24745	13726	55.4698
Stomach	324	13646	7814	57.2622	16907	9548	56.4736
Esophagus: gastroesophageal junction	330	14339	8068	56.2661	16937	9283	54.809
Colon: transverse	368	14906	8492	56.9703	17701	9805	55.3924
Heart: atrial appendage	372	14178	8446	59.5712	16247	9379	57.7276
Heart: left ventricle	386	12893	7395	57.3567	14912	8179	54.8484
Artery: aorta	387	15435	8978	58.1665	16786	9601	57.1965
Breast mammary tissue	396	15552	8977	57.7225	18167	10232	56.3219
Esophagus: muscularis	465	15827	9734	61.5025	16699	9827	58.8478
Adipose: visceral omentum	469	15647	9246	59.0912	17357	9903	57.0548
Cells: cultured fibroblasts	483	15358	9733	63.3741	15547	9382	60.346
Esophagus: mucosa	497	15983	9864	61.7156	16726	10052	60.0981
Lung	515	16863	10182	60.3807	18367	10756	58.5616
Skin: not sun exposed suprapubic	517	16801	10752	63.9962	17783	10880	61.182
Nerve: tibial	532	18266	11936	65.3455	18257	11425	62.5787
Thyroid	574	18326	11596	63.2762	18303	11058	60.4163
Adipose: subcutaneous	581	16817	10573	62.8709	17372	10678	61.4667
Artery: tibial	584	16108	10443	64.8311	16341	10272	62.8603
Skin: sun exposed lower_leg	605	17455	11233	64.3541	17756	10796	60.802
Whole blood	670	13771	8592	62.392	14142	8406	59.44
Muscle: skeletal	706	14519	9087	62.587	14734	8820	59.8615
Mean				56.2008			53.867

## Sheet: Supplementary Table 4
Supplementary Table 4. Tissue-specific difference in prediction accuracy (Perason correlation, r2) between cross-tissue (UTMOST) approach and single tissue (PrediXcan) approach in European ancestry and African American test datasets.
Tissue	Number of samples	European ancestry		African American
		Median	IQR	Median	IQR
Kidney: cortex	73	0.030615	0.342971	0.011806	0.239697
Brain: substantia nigra	114	0.006424	0.169755	0.003288	0.152615
Brain: spinal cord cervical c.1	126	0.007061	0.130654	0.004371	0.17331
Brain: amygdala	129	0.007792	0.089868	0.00302	0.184555
Uterus	129	0.007811	0.099109	0.004046	0.113553
Vagina	141	0.006562	0.079154	0.003811	0.123805
Minor salivary gland	144	0.006017	0.130372	0.002654	0.087752
Brain: anterior cingulate cortex BA24	147	0.007446	0.099227	0.005522	0.185997
Cells: EBV transformed lymphocytes	147	0.005084	0.107351	0.001966	0.071522
Brain: hippocampus	165	0.008874	0.107009	0.003546	0.13773
Ovary	167	0.006782	0.08992	0.00337	0.089758
Brain: hypothalamus	170	0.006925	0.091039	0.003109	0.1723
Brain: putamen basal ganglia	170	0.006348	0.084949	0.003279	0.13427
Small intestine: terminal ileum	174	0.006913	0.079797	0.00216	0.079737
Brain: cerebellar hemisphere	175	0.005218	0.111978	0.001378	0.125717
Brain: frontal cortex BA9	175	0.006867	0.091323	0.003976	0.113927
Brain: caudate basal ganglia	194	0.006314	0.079961	0.002721	0.108732
Brain: nucleus accumbens basal ganglia	202	0.00518	0.079783	0.002012	0.105122
Brain: cortex	205	0.005061	0.084535	0.001805	0.089496
Liver	208	0.004029	0.072107	0.002733	0.099195
Brain: cerebellum	209	0.002862	0.096958	0.001685	0.099109
Artery: coronary	213	0.006181	0.064002	0.003432	0.078742
Prostate	221	0.004665	0.081919	0.002082	0.072394
Spleen	227	0.006759	0.072091	0.00197	0.066921
Adrenal gland	233	0.005795	0.070936	0.001908	0.081556
Pituitary	237	0.004354	0.060656	0.002084	0.112978
Pancreas	305	0.003362	0.057341	0.001311	0.057725
Colon: sigmoid	318	0.005541	0.058124	0.001566	0.06094
Testis	322	-0.000612	0.06599	-0.00046	0.064417
Stomach	324	0.004623	0.053617	0.0014	0.050142
Esophagus: gastroesophageal junction	330	0.005226	0.056709	0.001777	0.062006
Colon: transverse	368	0.003917	0.046918	0.002016	0.047832
Heart: atrial appendage	372	0.004111	0.051572	0.00125	0.051711
Heart: left ventricle	386	0.003449	0.044964	0.001224	0.049089
Artery: aorta	387	0.003604	0.053739	0.0008	0.057159
Breast mammary tissue	396	0.003445	0.050094	0.001765	0.047128
Esophagus: muscularis	465	0.002344	0.044748	0.000777	0.043429
Adipose: visceral omentum	469	0.002609	0.043595	0.001214	0.044242
Cells: cultured fibroblasts	483	-0.000402	0.047922	3.1e-05	0.047216
Esophagus: mucosa	497	0.001269	0.042937	0.000306	0.04367
Lung	515	0.002216	0.042842	0.000703	0.04114
Skin: not sun exposed suprapubic	517	0.00111	0.04672	0.000605	0.040028
Nerve: tibial	532	0.00043	0.04542	0.000375	0.039681
Thyroid	574	8.9e-05	0.04104	-9e-06	0.043385
Adipose: subcutaneous	581	0.001331	0.039394	0.000436	0.035329
Artery: tibial	584	0.000889	0.038685	0.00041	0.034823
Skin: sun exposed lower_leg	605	0.000521	0.03744	0.000202	0.034633
Whole blood	670	-0.000933	0.03975	-5.5e-05	0.036181
Muscle: skeletal	706	-0.000159	0.031935	3e-05	0.030495
Mean		0.00473304		0.00206955

## Sheet: Supplementary Table 5
Supplementary Table 5. Number of predictive gene models with greater prediction accuracy for cross-tissue (UTMOST) approach than single tissue (PrediXcan) approach in European ancestry and African American test datasets.
Tissue	Number of samples	European ancestry test dataset			African American test dataset
		Number of predictive models with both approaches	Number of models with greatest prediction accuracy in UTMOST	Percentage of models with greatest prediction accuracy in UTMOST	Number of predictive models with both approaches	Number of models with greatest prediction accuracy in UTMOST	Percentage of models with greatest prediction accuracy in UTMOST
Kidney: cortex	73	25	15	60	23	14	60.8696
Brain: substantia nigra	114	11264	6067	53.8619	8818	4646	52.6877
Brain: spinal cord cervical c.1	126	12165	6700	55.076	9447	5006	52.9904
Brain: amygdala	129	11514	6634	57.6168	8743	4532	51.8358
Uterus	129	12068	6859	56.8363	9416	5060	53.7383
Vagina	141	12198	7035	57.6734	9376	4996	53.285
Minor salivary gland	144	12388	6765	54.6093	9750	5189	53.2205
Brain: anterior cingulate cortex BA24	147	11913	6774	56.8623	9107	4817	52.8934
Cells: EBV transformed lymphocytes	147	11317	6193	54.723	8918	4738	53.1285
Brain: hippocampus	165	11986	6812	56.833	9276	4880	52.6089
Ovary	167	12493	7101	56.8398	9775	5247	53.6777
Brain: hypothalamus	170	12255	6971	56.8829	9353	4862	51.9833
Brain: putamen basal ganglia	170	12337	6947	56.3103	9570	5069	52.9676
Small intestine: terminal ileum	174	13011	7550	58.0278	10078	5317	52.7585
Brain: cerebellar hemisphere	175	14060	7660	54.4808	11031	5663	51.3371
Brain: frontal cortex BA9	175	12759	7186	56.321	9908	5312	53.6132
Brain: caudate basal ganglia	194	13123	7481	57.0068	10134	5364	52.9307
Brain: nucleus accumbens basal ganglia	202	13076	7308	55.8887	10086	5264	52.1912
Brain: cortex	205	13710	7620	55.5799	10782	5688	52.7546
Liver	208	11171	6208	55.5725	8534	4576	53.6208
Brain: cerebellum	209	14736	7827	53.1148	11601	6042	52.0817
Artery: coronary	213	12388	7234	58.3952	9648	5252	54.4362
Prostate	221	13441	7431	55.2861	10496	5586	53.2203
Spleen	227	14126	8143	57.6455	11037	5920	53.6378
Adrenal gland	233	12671	7291	57.5408	9861	5207	52.804
Pituitary	237	14560	8185	56.2157	11250	5878	52.2489
Pancreas	305	12807	7049	55.0402	10054	5316	52.8745
Colon: sigmoid	318	13734	7953	57.9074	10741	5683	52.9094
Testis	322	20572	10042	48.8139	16212	7951	49.0439
Stomach	324	12909	7433	57.58	10054	5350	53.2127
Esophagus: gastroesophageal junction	330	13611	7840	57.6005	10763	5716	53.1079
Colon: transverse	368	14203	8187	57.6428	11071	5993	54.1324
Heart: atrial appendage	372	13408	7601	56.69	10616	5604	52.7882
Heart: left ventricle	386	12167	6905	56.7519	9618	5083	52.8488
Artery: aorta	387	14538	8074	55.5372	11572	5980	51.6765
Breast mammary tissue	396	14774	8330	56.3828	11651	6310	54.1584
Esophagus: muscularis	465	14842	8156	54.9522	11836	6171	52.1375
Adipose: visceral omentum	469	14848	8259	55.6237	11711	6219	53.1039
Cells: cultured fibroblasts	483	14329	7012	48.9357	11531	5778	50.1084
Esophagus: mucosa	497	15037	7941	52.8097	11921	6084	51.036
Lung	515	15940	8736	54.8055	12622	6568	52.0361
Skin: not sun exposed suprapubic	517	15846	8335	52.6	12615	6538	51.8272
Nerve: tibial	532	17123	8731	50.9899	13743	7028	51.1388
Thyroid	574	17237	8669	50.293	13705	6844	49.938
Adipose: subcutaneous	581	15793	8412	53.2641	12702	6560	51.6454
Artery: tibial	584	15018	7865	52.3705	12101	6243	51.5908
Skin: sun exposed lower_leg	605	16387	8451	51.5714	13117	6672	50.8653
Whole blood	670	12746	6065	47.5836	10161	5060	49.7982
Muscle: skeletal	706	13449	6621	49.2304	10900	5470	50.1835
Mean				55.1056			52.565
